# Supplementary material for: Prefrontal influences on the function of the neural circuitry underlying anxious temperament in primates
Source: Oxf Open Neurosci. 2022 Oct 28;2:kvac016. doi: 10.1093/oons/kvac016 (PMC10426770; doi:10.1093/oons/kvac016)
Supplement: Web_Material_kvac016 [file web_material_kvac016.zip]

Archive with 3 entries (3 files):
- pOFC_lesion_Supplement_anonymous_revised.pdf
- post_lesion_movie.mp4
- Supplemental file for export.docx
